# Supplementary material for: Italian Tomato Cultivars under Drought Stress Show Different Content of Bioactives in Pulp and Peel of Fruits
Source: Foods. 2022 Jan 20;11(3):270. doi: 10.3390/foods11030270 (PMC8834277; doi:10.3390/foods11030270)
Supplement: Supplementary file 1 [file foods-11-00270-s001.zip]

Archive with 1 entries (1 files):
- foods-1511229-supplementary.pdf
